# Supplementary material for: The challenge of exercise (non-)adherence: a scoping review of methods and techniques applied to improve adherence to physical activity and exercise in people with inflammatory arthritis
Source: Rheumatol Adv Pract. 2023 Jan 24;7(1):rkac096. doi: 10.1093/rap/rkac096 (PMC9880978; doi:10.1093/rap/rkac096)
Supplement: rkac096_Supplementary_Data [file rkac096_supplementary_data.zip]

Archive with 3 entries (2 files):
- rkac096_Supplementary_Data/
- rkac096_Supplementary_Data/22-060 Supplementary Data S1.docx
- rkac096_Supplementary_Data/22-060 Supplementary Data S2.docx
